# Supplementary material for: Reducing mitochondrial reads in ATAC-seq using CRISPR/Cas9
Source: Sci Rep. 2017 May 26;7:2451. doi: 10.1038/s41598-017-02547-w (PMC5446398; doi:10.1038/s41598-017-02547-w)
Supplement: Supplementary file 2 — Sample information [file 41598_2017_2547_MOESM2_ESM.xls]

## Sheet: gRNA hg38 coordinates
chrM	79	98
chrM	169	188
chrM	464	483
chrM	271	290
chrM	571	590
chrM	960	979
chrM	852	871
chrM	1004	1023
chrM	1380	1399
chrM	1701	1720
chrM	2061	2080
chrM	2220	2239
chrM	2331	2350
chrM	2427	2446
chrM	2548	2567
chrM	2870	2889
chrM	2992	3011
chrM	3167	3186
chrM	3417	3436
chrM	3693	3712
chrM	3530	3549
chrM	3898	3917
chrM	3785	3804
chrM	4035	4054
chrM	4311	4330
chrM	4726	4745
chrM	4912	4931
chrM	5146	5165
chrM	5027	5046
chrM	5465	5484
chrM	5351	5370
chrM	5806	5825
chrM	6005	6024
chrM	6361	6380
chrM	6255	6274
chrM	6552	6571
chrM	7142	7161
chrM	7251	7270
chrM	7702	7721
chrM	7894	7913
chrM	7794	7813
chrM	8134	8153
chrM	8020	8039
chrM	8439	8458
chrM	8664	8683
chrM	8936	8955
chrM	8849	8868
chrM	9063	9082
chrM	9161	9180
chrM	9325	9344
chrM	9416	9435
chrM	9538	9557
chrM	9769	9788
chrM	9910	9929
chrM	10165	10184
chrM	10025	10044
chrM	10310	10329
chrM	10469	10488
chrM	10675	10694
chrM	10906	10925
chrM	10799	10818
chrM	11145	11164
chrM	11065	11084
chrM	11384	11403
chrM	11272	11291
chrM	11697	11716
chrM	11540	11559
chrM	11851	11870
chrM	12113	12132
chrM	12452	12471
chrM	12279	12298
chrM	12608	12627
chrM	12719	12738
chrM	12945	12964
chrM	12791	12810
chrM	13014	13033
chrM	13158	13177
chrM	13459	13478
chrM	13349	13368
chrM	13708	13727
chrM	13628	13647
chrM	13962	13981
chrM	13809	13828
chrM	14139	14158
chrM	14457	14476
chrM	14268	14287
chrM	14560	14579
chrM	14646	14665
chrM	14949	14968
chrM	14818	14837
chrM	15195	15214
chrM	15106	15125
chrM	15340	15359
chrM	15462	15481
chrM	15592	15611
chrM	15773	15792
chrM	15928	15947
chrM	16074	16093
chrM	16323	16342
chrM	16530	16549

## Sheet: gRNA sequences (hg38)
GCGATAGCATTGCGAGACGC
TCGCCTGTAATATTGAACGT
GAGATTAGTAGTATGGGAGT
TTTTTGTTATGATGTCTGTG
TAAGCTACATAAACTGTGGG
GTTTTAGCTTTATTGGGGAG
ACTAAGCTATACTAACCCCA
GTAGTCTATTTTGTGTCAAC
TAAGGGCTATCGTAGTTTTC
GCTAAGGTTGTCTGGTAGTA
AGGGGATTTAGAGGGTTCTG
TTTGGGATTTTTTAGGTAGT
TCTGACGCAGGCTTATGCGG
CCAACACAGGCATGCTCATA
CCAGTGACACATGTTTAACG
GTATAGTAGTTCGCTTTGAC
GTTGGATCAGGACATCCCGA
ATGATATCATTTACGGGGGA
CGTAGGGGCCTACAACGTTG
CTGCTCGCAGTGCGCCGATC
GATGGTGAGAGCTAAGGTCG
TCCCCTTCGGCAAGGTCGAA
GATAAGGGTGGAGAGGTTAA
GTGCGTCATATGTTGTTCCT
GCTTAAACCCCCTTATTTCT
TTGATTGGTAGTATTGGTTA
GAGAAGGCTTACGTTTAGTG
GCGAGATAGTAGTAGGGTCG
CTGCTATTATTCATCCTATG
TAGGTAGGAGTAGCGTGGTA
AGGTGGAGTAGATTAGGCGT
TATGAAAATCACCTCGGAGC
CCTCCTTATTCGAGCCGAGC
CAGGTGTCTCCTCTATCTTA
GTGGAGGCCGGAGCAGGAAC
ACCACCTTCTTCGACCCCGC
CGATGAATATGATAGTGAAA
TGAAACATCCTATCATCTGT
GTGTTAGGAAAAGGGCATAC
ACTCGTAGGTTCAGTACCAT
GATGAGGACTAGGATGATGG
TTTCACCGCTACACGACCGG
TACGAATGGGGGCTTCAATC
TGTGTTTAATATTTTTAGTT
TTAGTTTGATTAGTCATTGT
AATAACTAGTATGGGGATAA
AATCACTGTGCCCGCTCATA
GGTTAATGGTTGATATTGCT
TACTAGAAGTGTGAAAACGT
GCCTAGTATGAGGAGCGTTA
CCACACACCACCTGTCCAAA
GGGCCAGTGCCCTCCTAATT
GCCGTAGATGCCGTCGGAAA
TCGAAGCCGCCGCCTGATAC
GTCGAAGCCGCACTCGTAAG
TGTTGTCAAAACTAGTTAAT
ATGACATAACTATTAGTGGC
TTATGTAAATGAGGGGCATT
TAGGCCCACCGCTGCTTCGC
AGGTTGGGGAACAGCTAAAT
TTTTTGGAAAGTCATGTCAG
TCGGGTGATGATAGCCAAGG
TTATAATTAAGGAGATTTGT
CATAAGTGGAGTCCGTAAAG
GTAGAATGTTTAGTGAGCCT
TCATTCTCATAATCGCCCAC
TTCCTTGTACTATCCCTATG
GGGGTAAGGCGAGGTTAGCG
GAAAACCCGGTAATGATGTC
AATAAAGGTGGATGCGACAA
AACAGCTATCCATTGGTCTT
CTGTAGCATTGTTCGTTACA
AGCGGTAACTAAGATTAGTA
GGCTTGGATTAGCGTTTAGA
TCATCAACTGATGAGCAAGA
GTCAGGGGTGGAGACCTAAT
CTAAGCATAGTGTTAGAGTT
ATTGGCAGCCTAGCATTAGC
CCCGGAGCACATAAATAGTA
GCAGCCGGAAGCCTATTCGC
GAAGCGAGGTTGACCTGTTA
GCAGGTTTTGGCTCGTAAGA
GTCCTAGGAAAGTGACAGCG
GGGGAATAGGTTATGTGATT
CTTTGGATATACTACAGCGA
AGAGGGGTCAGGGTTGATTC
TGATTGTTAGCGGTGTGGTC
TGCTTTGTTTCTGTTGAGTG
ATTTACGTCTCGAGTGATGT
ATCATGCGGAGATGTTGGAT
TATCCGCCATCCCATACATT
CTGTTGCTATAGTTGCAAGC
ATCCCGTTTCGTGCAAGAAT
GAATAGTGTTAATGTCATTA
CTAGTTTGTTAGGGACGGAT
ATGGTAAAAGGGTAGCTTAC
TGGAAAAAGGTTTTCATCTC
AATACATAGCGGTTGTTGAT
AATGTGCTATGTACGGTAAA
GGGGAACGTGTGGGCTATTT

## Sheet: Sample listing and stats
experiment number	sample number	sample pair	sequencing lane	internal sample ID	label	sample ID	Cas9 X	gRNA X	incubation time with CRISPR/Cas9	extra Cas9 added 1h after start of treatment	CRISPR/Cas9 treatment	detergent	total reads sequenced	reads uniquely aligned to hg38	fraction uniquely aligned to hg38	non-redundant reads	fraction non-redundant	reads in mitochondrial chr	fraction of sequenced reads in mitochondrial chr	unique, non mitochondrial reads	fraction of usable (unique, non-mitochondrial) reads	reads in mitochondrial chr-21.9M	21.9M	fraction of sequenced reads in mitochondrial chr-21.9M	unique, non mitochondrial reads-21.9M	fraction of usable (unique, non-mitochondrial) reads-21.9M
1	1	1	A	Untr_2_40x	40x	exp1-UN-DT-01-40x	0	0	0h	no	untreated	detergent	55215398	40834180	0.74	11078717	0.271	27618838	0.5002	10990889	0.19905	10954866	21898521	0.50025	4697710	0.21452
1	2	2	A	Untr_3_100x	standard	exp1-UN-DT-02	0	0	0h	no	untreated	detergent	54905670	40852321	0.744	11790057	0.289	26719374	0.48664	11699487	0.21308	10655904	21896420	0.48665	5056130	0.23091
1	3	3	A	Untr_4_200x	200x	exp1-UN-DT-03-200x	0	0	0h	no	untreated	detergent	56912763	42725238	0.751	13118332	0.307	26432523	0.46443	13040503	0.22913	10174817	21911961	0.46434	5581760	0.25473
1	4	4	A	Untr_5_400x	400x	exp1-UN-DT-04-400x	0	0	0h	no	untreated	detergent	65904540	48728716	0.739	11287077	0.232	33349227	0.50602	11210573	0.1701	11085634	21903874	0.5061	4397379	0.20075
1	5	5	A	Untr_1_100x_ND	standard	exp1-UN-ND-00	0	0	0h	no	untreated	no-detergent	76865702	63532075	0.827	34474941	0.543	10280961	0.13375	34395909	0.44748	2931403	21902858	0.13383	13122002	0.59909
1	6	1	B	Tr_2_40x	40x	exp1-XT-DT-01-40x	40	100	1h	no	treated	detergent	45889457	34537271	0.753	15762517	0.456	14072747	0.30666	15681934	0.34173	6715757	21901219	0.30663	8426020	0.38472
1	7	2	B	Tr_3_100x	standard	exp1-XT-DT-02	100	100	1h	no	treated	detergent	53723696	40745906	0.758	19484442	0.478	14365170	0.26738	19398028	0.36107	5849991	21891156	0.26723	9264885	0.42322
1	8	3	B	Tr_4_200x	200x	exp1-XT-DT-03-200x	200	100	1h	no	treated	detergent	79849690	60179139	0.754	19069292	0.317	33225804	0.4161	18991887	0.23784	9110346	21899281	0.41601	6459959	0.29498
1	9	4	B	Tr_5_400x	400x	exp1-XT-DT-04-400x	400	100	1h	no	treated	detergent	82302053	60724786	0.738	15005636	0.247	36714233	0.44609	14930933	0.18141	9769213	21903496	0.44601	5343407	0.24395
1	10	5	B	Tr_1_100x_ND	standard	exp1-XT-ND-00	100	100	1h	no	treated	no-detergent	108583415	91276492	0.841	43803135	0.48	5030742	0.04633	43729969	0.40273	1015220	21909152	0.04633	14580857	0.66551
2	11	6	C	MN-AJ1-ATAC-Un_S1	40x	exp2-UN-DT-01-40x	0	0	0h	no	untreated	detergent	45419315	35905647	0.791	17145965	0.478	15259061	0.33595	17078257	0.37601	7354806	21899163	0.33584	8941837	0.40831
2	12	6	D	MN-AJ2-ATAC-T_S1	40x	exp2-XT-DT-01-40x	40		1h	no	treated	detergent	22644896	18380715	0.812	12703467	0.691	3654376	0.16137	12647730	0.55852	3533925	21899058	0.16137	12283080	0.56089
3	13	7	E	1	standard	exp3-UN-DT-01	0	0	0h	no	untreated	detergent	54450052	40121147	0.737	8068183	0.201	28928962	0.53129	7990967	0.14675	11633655	21898773	0.53124	3736168	0.17061
3	14	8	E	2	standard	exp3-UN-DT-02	0	0	0h	no	untreated	detergent	50735675	38030867	0.75	9606743	0.253	24742002	0.48766	9537719	0.18798	10682304	21895775	0.48787	4779296	0.21827
3	15	9	E	3	standard	exp3-UN-DT-03	0	0	0h	no	untreated	detergent	48426962	35294150	0.729	6343990	0.18	27056073	0.55869	6261457	0.12929	12235424	21900279	0.55868	3119215	0.14242
3	16	10	E	4	g1000x	exp3-UN-DT-04-g1000x	0	0	0h	no	untreated	detergent	32164058	23430913	0.728	3186695	0.136	18250243	0.56741	3140576	0.09764	12429135	21903383	0.56745	2401535	0.10964
3	17	11	E	5	standard	exp3-UN-DT-05	0	0	0h	no	untreated	detergent	34587068	25967484	0.751	6712812	0.259	16734306	0.48383	6647416	0.19219	10597824	21901044	0.48389	4622895	0.21108
3	18	12	E	6	400x	exp3-UN-DT-06-400x	0	0	0h	no	untreated	detergent	44345296	32942066	0.743	8280229	0.251	22829706	0.51481	8197432	0.18485	11276492	21904936	0.51479	4350061	0.19858
3	19	13	E	7	standard	exp3-UN-ND-07	0	0	0h	no	untreated	no-detergent	22478131	18341957	0.816	8761997	0.478	4611850	0.20517	8727853	0.38828	4493084	21899135	0.20517	8585094	0.39202
3	20	14	E	8	standard	exp3-UN-ND-08	0	0	0h	no	untreated	no-detergent	27385087	22343802	0.816	11249926	0.503	5678460	0.20735	11198850	0.40893	4540727	21899915	0.20733	9590106	0.4379
3	21	15	E	9	standard	exp3-UN-ND-09	0	0	0h	no	untreated	no-detergent	28618071	23532632	0.822	14750764	0.627	4888546	0.17082	14681511	0.51301	3739943	21897235	0.17079	11806637	0.53918
3	22	16	E	10	standard	exp3-UN-ND-10	0	0	0h	no	untreated	no-detergent	23335268	19370888	0.83	12321995	0.636	3660051	0.15684	12278871	0.52619	3434603	21900178	0.15682	11676980	0.53319
3	23	17	E	11	g1000xND	exp3-UN-ND-11-g1000x	0	0	0h	no	untreated	no-detergent	26955447	22329883	0.828	14438451	0.647	3891973	0.14438	14387876	0.53376	3162227	21897462	0.14441	12178208	0.55614
3	24	7	F	1	standard	exp3-XT-DT-01	100	100	1h	no	treated	detergent	43784180	32072388	0.733	10722012	0.334	15236164	0.34798	10644026	0.2431	7620501	21899423	0.34797	6447179	0.29439
3	25	8	F	2	standard	exp3-XT-DT-02	100	100	1h	no	treated	detergent	40544207	30841138	0.761	12130548	0.393	11903355	0.29358	12061317	0.29748	6426926	21899216	0.29347	7755475	0.35414
3	26	9	F	3	standard	exp3-XT-DT-03	100	100	1h	no	treated	detergent	37915100	27063942	0.714	8437451	0.312	15323871	0.40416	8354577	0.22034	8852686	21899018	0.40425	5416286	0.24733
3	27	10	F	4	g1000x	exp3-XT-DT-04-g1000x	100	1000	1h	no	treated	detergent	19069728	13923949	0.73	3648434	0.262	7454781	0.39092	3603291	0.18895	NA	NA	NA	NA	NA
3	28	11	F	5	standard	exp3-XT-DT-05	100	100	1h	no	treated	detergent	26910611	20602898	0.766	8509541	0.413	7290764	0.27092	8444925	0.31381	5932992	21898181	0.27093	7356541	0.33594
3	29	12	F	6	400x	exp3-XT-DT-06-400x	400	100	1h	no	treated	detergent	55206406	40828166	0.74	11325299	0.277	25553041	0.46286	11236277	0.20353	10134941	21893582	0.46291	5151481	0.23529
3	30	13	F	7	standard	exp3-XT-ND-07	100	100	1h	no	treated	no-detergent	27607227	23216973	0.841	11029990	0.475	1761271	0.06379	10996355	0.39831	1396935	21899994	0.06378	9733838	0.44446
3	31	14	F	8	standard	exp3-XT-ND-08	100	100	1h	no	treated	no-detergent	37099152	31112784	0.839	15100413	0.485	2760891	0.07441	15048834	0.40563	1629201	21897236	0.0744	11042254	0.50427
3	32	15	F	9	standard	exp3-XT-ND-09	100	100	1h	no	treated	no-detergent	44309248	37023077	0.836	22255799	0.601	3530920	0.07968	22184083	0.50066	1744380	21903008	0.07964	13202002	0.60274
3	33	16	F	10	standard	exp3-XT-ND-10	100	100	1h	no	treated	no-detergent	25693739	21843312	0.85	14423822	0.66	1281332	0.04986	14384498	0.55984	1091855	21902978	0.04984	12827941	0.58567
3	34	17	F	11	g1000xND	exp3-XT-ND-11-g1000x	100	1000	1h	no	treated	no-detergent	38822216	32843320	0.846	20422860	0.622	1822650	0.04694	20372019	0.52475	1028008	21900194	0.04694	13505827	0.61669
4	35	18	G	untreated-01-1h_S1	standard	exp4-UN-DT-01-1h_S1	0	0	0h	no	untreated	detergent	63829193	47461589	0.744	9655960	0.203	32572784	0.51031	9592755	0.15028	11173429	21896296	0.51028	4145629	0.18933
4	36	19	H	untreated-02-1h_S12	standard	exp4-UN-DT-02-1h_S12	0	0	0h	no	untreated	detergent	33488089	24828719	0.741	6743198	0.272	16676986	0.49799	6678006	0.19941	10904260	21896240	0.49799	4578907	0.20911
4	37	20	G	untreated-03-2h_S3	2h	exp4-UN-DT-03-2h_S3	0	0	0h	no	untreated	detergent	35386884	26234986	0.741	6347047	0.242	17671424	0.49937	6287445	0.17767	10937859	21896635	0.49952	4248072	0.194
4	38	21	H	untreated-04-2h_S14	2h	exp4-UN-DT-04-2h_S14	0	0	0h	no	untreated	detergent	34447755	25731168	0.747	7423277	0.288	16750951	0.48627	7355743	0.21353	10650036	21900048	0.4863	4922658	0.22477
4	39	22	G	untreated-05-boost5_S5	boost	exp4-UN-DT-05-b5_S5	0	0	0h	no	untreated	detergent	49860131	37430744	0.751	9541449	0.255	23940615	0.48015	9475566	0.19004	10517607	21896851	0.48032	4868013	0.22231
4	40	23	H	untreated-06-boost6_S16	boost	exp4-UN-DT-06-b6_S16	0	0	0h	no	untreated	detergent	55439382	41438078	0.747	11138330	0.269	26688415	0.48139	11058609	0.19947	10537757	21899258	0.48119	5016715	0.22908
4	41	24	G	untreated-07-boost7_S7	boost	exp4-UN-DT-07-b7_S7	0	0	0h	no	untreated	detergent	66283173	49647293	0.749	11297484	0.228	32068593	0.48381	11223262	0.16932	10589554	21895230	0.48364	4745645	0.21674
4	42	25	H	untreated-08-400X_S18	400x	exp4-UN-DT-08-400X_S18	0	0	0h	no	untreated	detergent	79215072	58856963	0.743	14175978	0.241	38986459	0.49215	14084277	0.17779	10776552	21898424	0.49211	4761603	0.21744
4	43	26	G	untreated-09-nodetergent_S9	UN.ND	exp4-UN-ND-09-no_S9	0	0	0h	no	untreated	no-detergent	71346233	59884977	0.839	30224581	0.505	5602312	0.07852	30163627	0.42277	1721781	21907350	0.07859	13331727	0.60855
4	44	27	H	untreated-10-nodetergent_S20	UN.ND	exp4-UN-ND-10-no_S20	0	0	0h	no	untreated	no-detergent	59137138	49899438	0.844	29739249	0.596	6263587	0.10591	29672928	0.50176	2321397	21900478	0.10599	13749580	0.62782
4	45	18	H	treated-01-1h_S11	standard	exp4-XT-DT-01-1h_S11	100	100	1h	no	treated	detergent	14510652	11028195	0.76	6189570	0.561	3663551	0.25247	6138380	0.42302	NA	NA	NA	NA	NA
4	46	19	G	treated-02-1h_S2	standard	exp4-XT-DT-02-1h_S2	100	100	1h	no	treated	detergent	9805007	7606550	0.776	4465940	0.587	1955674	0.19945	4421212	0.45091	NA	NA	NA	NA	NA
4	47	20	H	treated-03-2h_S13	2h	exp4-XT-DT-03-2h_S13	100	100	2h	no	treated	detergent	11296191	8518268	0.754	5202454	0.611	2646726	0.2343	5148804	0.4558	NA	NA	NA	NA	NA
4	48	21	G	treated-04-2h_S4	2h	exp4-XT-DT-04-2h_S4	100	100	2h	no	treated	detergent	10666965	8386230	0.786	5094122	0.607	1906640	0.17874	5048070	0.47324	NA	NA	NA	NA	NA
4	49	22	H	treated-05-boost5_S15	boost	exp4-XT-DT-05-b5_S15	100	100	1h	yes	treated	detergent	17832910	13764616	0.772	8364366	0.608	3957239	0.2219	8303441	0.46562	NA	NA	NA	NA	NA
4	50	23	G	treated-06-boost6_S6	boost	exp4-XT-DT-06-b6_S6	100	100	1h	yes	treated	detergent	17483168	13411792	0.767	7275521	0.542	3708119	0.21209	7220564	0.413	NA	NA	NA	NA	NA
4	51	24	H	treated-07-boost7_S17	boost	exp4-XT-DT-07-b7_S17	100	100	1h	yes	treated	detergent	22751016	17331999	0.762	9450613	0.545	5442916	0.23923	9381907	0.41237	5240012	21899903	0.23927	9097392	0.4154
4	52	25	G	treated-08-400X_S8	400x	exp4-XT-DT-08-400X_S8	400	100	1h	no	treated	detergent	37425559	27657536	0.739	8429122	0.305	15869293	0.42402	8361087	0.2234	9286344	21898681	0.42405	5474817	0.25
4	53	26	H	treated-09-nodetergent_S19	standard	exp4-XT-ND-09-no_S19	100	100	1h	no	treated	no-detergent	46341579	39261129	0.847	26509752	0.675	1220857	0.02634	26453872	0.57084	576458	21902123	0.02631	14905228	0.68053
4	54	27	G	treated-10-nodetergent_S10	standard	exp4-XT-ND-10-no_S10	100	100	1h	no	treated	no-detergent	38080610	32660390	0.858	21181381	0.649	1098679	0.02885	21135760	0.55502	632071	21895349	0.02886	14111244	0.64448
Samples merged to reach 21.9M reads
4	55	18+19	na	combined-18+19	standard	exp4-UN-DT-01+02-1h_S1+12_trim	0	0	1h	no	untreated	detergent	97317282	72290308	0.743	16016869	0.222	49249770	0.50607	15935941	0.16375	11081953	21900839	0.506	4501027	0.20551
4	56	18+19	na	combined-18+19	standard	exp4-XT-DT-01+02-1h_S11+2_trim	100	100	1h	no	treated	detergent	24315659	18634745	0.766	10454357	0.561	5619225	0.23109	10393025	0.42742	5060358	21899206	0.23107	9533616	0.43534

## Sheet: Sample notes
1	A total of 4 independent experiments, i.e. ATAC-seq library generation, CRISPR/Cas9 treatment, sequencing library prep and sequencing were performed
2	Samples were sequenced in several lanes at different dates. The codes represent the different lanes.
3	internal ID
	grep -w chrM [file] | wc -l
	grep -vw chrM [file] | cut -f1-3 | sort | uniq | wc -l
	1 Hour treatment -- 100X Cas9	100X gRNA	incubate the reaction for one hour
	2 Hour treatment -- 100X Cas9	100X gRNA	incubate the reaction for two hours
	Boost treatment -- 100X Cas9	100X gRNA	incubate the reaction for one hour and then add an additional 100X Cas9 and incubate another hour.
