# Supplementary material for: Reducing mitochondrial reads in ATAC-seq using CRISPR/Cas9
Source: Sci Rep. 2017 May 26;7:2451. doi: 10.1038/s41598-017-02547-w (PMC5446398; doi:10.1038/s41598-017-02547-w)
Supplement: Supplementary file 3 — Cost estimator [file 41598_2017_2547_MOESM3_ESM.xls]

## Sheet: Sheet1
1	oligos	2300
2	Cas9 per sample	20
3	price of 1 sequencing lane	750
4	number of DT/anti-mt CRISPR samples per lane	8
5	DT anti-mt CRISPR/DT ratio	2	(multiplier to obtain same number of peaks)
6	number of DT samples per lane	4
7	price of sequencing per DT/anti-mt CRISPR sample	93.75
8	price of sequencing per ND sample	187.5
		anti-mt CRISPR DT						DT (original protocol)
number of lanes	number of DT anti-mt CRISPR samples	price of sequencing per DT/anti-mt CRISPR sample	price of anti-mt CRISPR treatment per sample	price of each DT anti-mt CRISPR sample	total price of DT anti-mt CRISPR samples	price of each DT anti-mt CRISPR sample without oligo cost	total price of DT anti-mt CRISPR samples without oligo cost	number of DT samples	price of sequencing per ND sample	total price of DT samples
1	8	93.75	307.5	401.25	3210	113.75	910	4	187.5	750
2	16	93.75	163.75	257.5	4120	113.75	1820	8	187.5	1500
3	24	93.75	115.833	209.583	5030	113.75	2730	12	187.5	2250
4	32	93.75	91.875	185.625	5940	113.75	3640	16	187.5	3000
5	40	93.75	77.5	171.25	6850	113.75	4550	20	187.5	3750
6	48	93.75	67.9167	161.667	7760	113.75	5460	24	187.5	4500
7	56	93.75	61.0714	154.821	8670	113.75	6370	28	187.5	5250
8	64	93.75	55.9375	149.688	9580	113.75	7280	32	187.5	6000
9	72	93.75	51.9444	145.694	10490	113.75	8190	36	187.5	6750
10	80	93.75	48.75	142.5	11400	113.75	9100	40	187.5	7500
11	88	93.75	46.1364	139.886	12310	113.75	10010	44	187.5	8250
12	96	93.75	43.9583	137.708	13220	113.75	10920	48	187.5	9000
13	104	93.75	42.1154	135.865	14130	113.75	11830	52	187.5	9750
